# Supplementary material for: Structure of a cyanobacterial photosystem I surrounded by octadecameric IsiA antenna proteins
Source: Commun Biol. 2020 May 11;3:232. doi: 10.1038/s42003-020-0949-6 (PMC7214436; doi:10.1038/s42003-020-0949-6)
Supplement: Supplementary file 2 — Supplementary Data 1 [file 42003_2020_949_MOESM2_ESM.xlsx]

## Sheet: a
	PSI							PSI-IsiA
Wavelength (nm)	0-4.9 ps	49-61 ps	180-210 ps	400-450 ps	1.5-1.6 ns	2.0-2.4 ns	6.1-6.8 ns	0-4.9 ps	49-61 ps	180-210 ps	400-450 ps	1.5-1.6 ns	2.0-2.4 ns	6.1-6.8 ns
670	0.0068708	0.0018308	0.000556533	0.000804278	0.00492027	0.0130176	0.176831	0.0404368	0.0131827	0.00199007	0.00205287	0.00878663	0.0259195	0.0243688
671	0.0050518	0.00239264	0.000791377	0.000816003	0.00574633	0.0127523	0.165678	0.034894	0.0160087	0.00330391	0.00346999	0.0102619	0.0287176	0.0489957
672	0.00902729	0.00240071	0.00119969	0.000871138	0.00321481	0.0128032	0.110498	0.0509826	0.0170315	0.00363131	0.00455556	0.0136475	0.0385546	0.0480852
673	0.00517758	0.00260254	0.00136327	0.000650905	0.0045557	0.0162565	0.16592	0.0577574	0.0256569	0.00637907	0.00545081	0.0143173	0.053893	0.0833742
674	0.00911379	0.00371849	0.00128101	0.00104705	0.00667713	0.0197289	0.162759	0.105718	0.031802	0.00764489	0.00654005	0.0217489	0.07222	0.106033
675	0.0171762	0.00393845	0.00137649	0.00115828	0.00769481	0.0163959	0.150047	0.124974	0.0421125	0.0104569	0.00837585	0.0263289	0.0901322	0.161705
676	0.0124818	0.00564851	0.00211134	0.00155265	0.00606667	0.0192281	0.24489	0.144423	0.0638314	0.0108929	0.010535	0.0349286	0.124398	0.185744
677	0.0269133	0.00642096	0.00218788	0.0019448	0.00672133	0.0193347	0.238612	0.176217	0.0841588	0.016663	0.0137525	0.0435324	0.145446	0.274166
678	0.033192	0.00892193	0.00263483	0.00189967	0.00662741	0.0201182	0.215582	0.257999	0.105888	0.0246965	0.0190771	0.0621799	0.187198	0.341743
679	0.0363674	0.0105069	0.00304502	0.00236735	0.00895535	0.0240548	0.232089	0.309431	0.144524	0.0293294	0.0258647	0.0758004	0.248564	0.505285
680	0.0270825	0.0122857	0.00282031	0.004399	0.00892087	0.0290995	0.352162	0.417705	0.207146	0.0394845	0.0331312	0.100739	0.316601	0.671535
681	0.0426981	0.017016	0.00426828	0.003067	0.0125805	0.029261	0.280688	0.520455	0.240882	0.0473458	0.0411154	0.122314	0.406073	0.851748
682	0.0541181	0.018436	0.00478598	0.00485178	0.0132056	0.0290395	0.388242	0.588279	0.279611	0.0579762	0.047691	0.144121	0.472969	0.96421
683	0.0600107	0.0226678	0.00455711	0.00551388	0.0130663	0.0341643	0.285823	0.611856	0.276186	0.058569	0.0519884	0.152242	0.495242	1.02608
684	0.0728381	0.0249083	0.00676095	0.00624183	0.0132742	0.0357842	0.306801	0.576247	0.271043	0.0622981	0.0501849	0.151598	0.458908	1.01779
685	0.103302	0.0276047	0.00708386	0.00730848	0.0157623	0.0309288	0.355345	0.495185	0.252118	0.0600939	0.051731	0.143006	0.446578	0.951265
686	0.112095	0.0360784	0.00956045	0.00821711	0.0137907	0.0260467	0.31123	0.482289	0.243463	0.0556062	0.0461968	0.126937	0.402616	0.820813
687	0.126333	0.0538192	0.00974016	0.0111997	0.0134895	0.0287324	0.390529	0.44026	0.219126	0.0524092	0.0425098	0.11419	0.365875	0.730103
688	0.129	0.0510033	0.0113383	0.00911674	0.0160343	0.0332789	0.261506	0.444869	0.193359	0.0485146	0.0389641	0.100489	0.291687	0.625305
689	0.158034	0.057071	0.0124602	0.00989565	0.0160932	0.0297792	0.253849	0.387554	0.190612	0.0446407	0.0354356	0.0813604	0.283633	0.571489
690	0.184202	0.0563398	0.0117171	0.0104228	0.0151606	0.0302948	0.293689	0.388597	0.163413	0.0400553	0.0333151	0.0841753	0.245746	0.483393
691	0.149746	0.0565035	0.0105401	0.0107316	0.0170775	0.0282647	0.245399	0.340512	0.138499	0.0374628	0.0297144	0.0771166	0.245832	0.499123
692	0.137259	0.0535185	0.0115179	0.011986	0.0179722	0.035152	0.266228	0.282326	0.136885	0.0354708	0.029158	0.0798871	0.23468	0.464325
693	0.160166	0.0587687	0.0117188	0.0115709	0.015073	0.03687	0.266256	0.259373	0.117936	0.0309983	0.0269972	0.0714423	0.225397	0.436128
694	0.145511	0.0569789	0.0123459	0.0104886	0.0134865	0.0298726	0.257231	0.223852	0.116501	0.0279244	0.0241916	0.0717831	0.218124	0.406254
695	0.124919	0.0579778	0.0146807	0.0113999	0.0165186	0.0330828	0.341039	0.23864	0.109075	0.0302861	0.0250997	0.0679168	0.196323	0.372875
696	0.137771	0.0484118	0.0150192	0.011833	0.0136868	0.0317349	0.258387	0.222196	0.102268	0.026091	0.0251796	0.0624902	0.193638	0.363395
697	0.132375	0.0548287	0.0165947	0.0132884	0.016289	0.0284495	0.254498	0.197191	0.109698	0.0289334	0.0211506	0.0577799	0.156837	0.325388
698	0.100581	0.055615	0.0171475	0.0158051	0.014561	0.0235908	0.195321	0.214813	0.0990331	0.0289785	0.0207424	0.0480722	0.164741	0.246885
699	0.100721	0.06015	0.0238135	0.0168721	0.0146384	0.017121	0.204344	0.194931	0.108863	0.030654	0.0252596	0.0472508	0.151367	0.246236
700	0.120126	0.0682975	0.0244835	0.0185617	0.0169885	0.0242647	0.166341	0.213278	0.102151	0.0347917	0.0259591	0.0370212	0.117141	0.214556
701	0.126361	0.0759287	0.0301275	0.0276227	0.0178558	0.0216511	0.186888	0.187797	0.113499	0.0394294	0.0309264	0.0416976	0.114737	0.20892
702	0.124196	0.0950648	0.0450344	0.0337749	0.0217331	0.0257573	0.0447428	0.218878	0.129381	0.0514187	0.0364181	0.0432444	0.0893985	0.180572
703	0.166769	0.1201	0.0558401	0.0463053	0.0285198	0.0246894	0.105607	0.260661	0.15037	0.0578046	0.0459911	0.0395715	0.0889631	0.153256
704	0.182197	0.148961	0.0783634	0.0588032	0.0336869	0.0332626	0.0359506	0.266965	0.184649	0.0747036	0.0587641	0.0424691	0.0911712	0.121029
705	0.210242	0.17921	0.0999298	0.075052	0.0455258	0.0362918	0.127554	0.275538	0.205455	0.106606	0.0741929	0.0425343	0.0964883	0.11173
706	0.269275	0.211368	0.136713	0.102189	0.0635852	0.0421772	0.139681	0.384058	0.25343	0.127041	0.0947512	0.0450645	0.0964101	0.113097
707	0.363389	0.271997	0.165777	0.138039	0.0757473	0.0530522	0.105041	0.404799	0.310061	0.162553	0.119444	0.0591577	0.0787882	0.0941715
708	0.398023	0.312209	0.21419	0.171055	0.0932592	0.0755648	0.0913473	0.489754	0.349026	0.200184	0.150148	0.0699379	0.104442	0.0775106
709	0.497758	0.374371	0.260009	0.210313	0.133123	0.0938248	0.120447	0.487657	0.40099	0.237691	0.195347	0.0845479	0.10121	0.116054
710	0.513623	0.443427	0.3184	0.26756	0.154153	0.120593	0.181227	0.588819	0.440793	0.28131	0.224214	0.107427	0.114881	0.0848503
711	0.517948	0.470268	0.352726	0.300358	0.193661	0.138509	0.11999	0.602823	0.506257	0.3224	0.260866	0.118843	0.138667	0.0708994
712	0.600472	0.528505	0.406385	0.353491	0.215835	0.153282	0.0769704	0.581962	0.531132	0.363186	0.299276	0.137688	0.132676	0.064732
713	0.575535	0.562422	0.45892	0.390178	0.242713	0.186455	0.156414	0.681395	0.547791	0.409282	0.337479	0.170056	0.17383	0.0725734
714	0.664186	0.607797	0.525517	0.447109	0.27477	0.23922	0.144479	0.773867	0.611192	0.44298	0.389952	0.209805	0.211936	0.0755486
715	0.696479	0.652967	0.546316	0.496749	0.341246	0.30173	0.184407	0.598502	0.660071	0.509096	0.432367	0.237104	0.232251	0.0932536
716	0.675056	0.695103	0.593735	0.555183	0.365788	0.313185	0.214409	0.768338	0.709047	0.562696	0.476747	0.278321	0.262021	0.0937742
717	0.758332	0.725982	0.647156	0.610259	0.448093	0.372167	0.28465	0.802791	0.726296	0.589305	0.529373	0.343362	0.305555	0.117969
718	0.778242	0.770485	0.708522	0.658924	0.500521	0.423124	0.324908	0.844464	0.77385	0.649864	0.576728	0.402774	0.352079	0.117106
719	0.81533	0.808698	0.76864	0.720874	0.560351	0.480124	0.388225	0.843663	0.826111	0.688953	0.645254	0.458711	0.407717	0.128823
720	0.818752	0.849696	0.810205	0.775378	0.598909	0.565771	0.36187	0.86607	0.861906	0.762563	0.699797	0.547491	0.496966	0.144202
721	0.827813	0.885161	0.864735	0.844862	0.685174	0.617812	0.371579	0.85178	0.905421	0.814144	0.758106	0.589988	0.53621	0.114972
722	0.9036	0.906982	0.92148	0.889351	0.768444	0.670949	0.525449	0.88054	0.962273	0.840682	0.807763	0.650943	0.58751	0.130502
723	0.897387	0.967623	0.936554	0.928184	0.825728	0.753255	0.627684	0.862502	0.951245	0.911408	0.868459	0.731086	0.668472	0.158519
724	0.95583	0.966126	0.970539	0.969048	0.867739	0.836233	0.631248	0.983264	0.989921	0.927211	0.910059	0.777467	0.736708	0.170893
725	0.91081	1.03094	1.0001	0.994442	0.900091	0.903516	0.597497	0.996562	0.986792	0.958222	0.964968	0.838592	0.787019	0.198248
726	0.958047	0.981202	1.02543	1.01454	0.931965	0.897649	0.724211	1.02951	1.03129	0.980554	0.984258	0.883834	0.840618	0.156314
727	0.927018	0.994461	1.02708	1.03816	0.991807	0.969074	0.706458	1.03644	1.04336	1.02515	1.02509	0.942791	0.928881	0.203886
728	1.00319	1.01412	1.03459	1.0427	1.00469	1.00724	0.769632	0.915454	1.04869	1.03849	1.03932	0.966194	0.93501	0.217845
729	0.894123	0.987304	1.01507	1.04153	1.05546	1.02188	0.903835	1.01704	1.03525	1.02506	1.04504	0.99967	1.0144	0.193054
730	0.971095	0.989157	1.0152	1.04887	1.02582	1.04571	0.845473	0.932713	1.01705	1.02441	1.03669	1.02863	1.00165	0.200138
731	0.995596	1.00371	1.01482	1.02185	1.06407	1.04694	0.864912	0.904141	1.03639	1.0224	1.03599	1.03973	1.00199	0.25304
732	0.89641	0.976768	0.989216	1.02888	1.03471	1.02757	0.979525	0.913246	1.02748	1.01876	1.01709	1.01469	1.02149	0.228901
733	0.881335	0.918423	0.957606	0.995855	1.023	1.03618	1.05258	0.817413	1.00144	0.987604	1.01272	1.03772	1.03512	0.241657
734	0.930228	0.909544	0.947469	0.950218	1.00463	0.996775	0.894087	0.847999	0.945039	0.974126	0.986276	1.02216	1.05804	0.230161
735	0.831369	0.872459	0.902934	0.92152	0.960415	0.977868	0.985111	0.78125	0.945343	0.948571	0.96338	1.00579	1.03832	0.266282
736	0.786552	0.833754	0.87084	0.880761	0.916337	0.931465	0.851579	0.830113	0.910909	0.904138	0.92931	0.973969	1.04164	0.223418
737	0.766635	0.766275	0.834959	0.855275	0.902974	0.946151	0.947172	0.708271	0.844866	0.87321	0.889646	0.95113	0.941298	0.231432
738	0.734721	0.765303	0.805925	0.809078	0.85569	0.892417	0.912894	0.732278	0.823988	0.839571	0.85278	0.944216	0.970587	0.274354
739	0.680909	0.734167	0.746166	0.793963	0.831693	0.865118	1.0049	0.677714	0.787007	0.806465	0.818226	0.910528	0.986853	0.251778
740	0.630738	0.677343	0.707537	0.720885	0.764802	0.819094	0.885561	0.728236	0.773097	0.756239	0.777293	0.850266	0.939564	0.245896
741	0.660074	0.666322	0.686315	0.69742	0.719411	0.760062	0.892795	0.695704	0.715454	0.720055	0.737228	0.82731	0.87096	0.246766
742	0.612541	0.65046	0.618541	0.654782	0.698165	0.745484	0.780434	0.632208	0.664291	0.692753	0.688825	0.78433	0.850399	0.253683
743	0.529476	0.600398	0.587996	0.615569	0.666422	0.692334	0.669181	0.620119	0.614521	0.644877	0.65159	0.734552	0.784164	0.216375
744	0.480951	0.550972	0.571675	0.574039	0.619056	0.658222	0.80095	0.546368	0.624026	0.614449	0.617865	0.6661	0.76063	0.239473
745	0.540644	0.52066	0.531744	0.544869	0.568189	0.618345	0.641025	0.515549	0.571815	0.575009	0.573338	0.638954	0.733393	0.228964
746	0.483225	0.498787	0.492987	0.505305	0.5453	0.579227	0.610771	0.508514	0.56656	0.544726	0.544682	0.609778	0.712028	0.233967
747	0.449728	0.447023	0.454965	0.47413	0.500694	0.551027	0.740654	0.485979	0.498638	0.493388	0.502272	0.580268	0.63396	0.231669
748	0.447619	0.428724	0.438953	0.445488	0.476867	0.528202	0.671461	0.447751	0.485284	0.453007	0.464771	0.556896	0.571496	0.214656
749	0.335365	0.406766	0.404197	0.415974	0.445691	0.445841	0.456185	0.395873	0.43431	0.447282	0.442958	0.513501	0.579985	0.205029
750	0.389878	0.374245	0.389148	0.386696	0.417534	0.452232	0.560052	0.417061	0.410648	0.395279	0.410227	0.490615	0.539909	0.222572

## Sheet: b
		PSI				PSI-IsiA
	Wavelength (nm)	50 ps	85 ps	470 ps	2.4 ns	35 ps	100 ps	450 ps	3.5 ns
	675	0.00925303	-1.43013e-09	-4.79912e-11	8.57949e-05	0.209706	-4.99805e-10	-3.11759e-11	0.00182006
	676	0.00925303	-1.43013e-09	-4.79912e-11	8.57949e-05	0.209706	-4.99805e-10	-3.11759e-11	0.00182006
	677	0.00977036	-1.4998e-09	-4.97522e-11	8.77826e-05	0.22198	-5.13524e-10	-3.25322e-11	0.00194414
	678	0.0108479	-1.64917e-09	1.08431e-09	9.10954e-05	0.244266	-5.38341e-10	-3.33231e-11	0.00217291
	679	0.012529	-1.88498e-09	1.07757e-09	9.51932e-05	0.27323	-5.66324e-10	-3.52546e-11	0.00247463
	680	0.0148423	-2.21358e-09	1.07327e-09	9.99192e-05	0.305717	-5.909e-10	-3.76329e-11	0.00281459
	681	0.0177543	-2.71294e-09	1.0626e-09	0.000104854	0.33872	-6.43911e-10	-3.8752e-11	0.003155
	682	0.0210967	-3.18399e-09	1.05037e-09	0.000108401	0.36707	-6.55273e-10	-3.94478e-11	0.00344194
	683	0.0247759	-3.0586e-09	1.03642e-09	0.000110214	0.388791	-6.56375e-10	-3.80495e-11	0.00365403
	684	0.0286604	-3.60308e-09	1.03277e-09	0.000110389	0.402629	-6.44621e-10	-3.55089e-11	0.003783
	685	0.032571	-4.14542e-09	1.03187e-09	0.000108801	0.407517	-6.18312e-10	-3.14719e-11	0.00382565
	686	0.0362971	-4.65257e-09	1.03323e-09	0.000105593	0.402995	-5.7573e-10	-2.75768e-11	0.00378332
	687	0.0396561	-5.09439e-09	1.02321e-09	0.000101249	0.389708	-5.25591e-10	2.07941e-05	0.00366187
	688	0.0425467	-5.45289e-09	-1.05369e-10	9.6594e-05	0.369798	-4.71096e-10	5.46659e-05	0.00347771
	689	0.0448942	-5.71142e-09	-1.11897e-10	9.2366e-05	0.346091	-4.20736e-10	9.43582e-05	0.00325356
	690	0.0466236	-5.85647e-09	1.90506e-09	8.8911e-05	0.321097	-3.7881e-10	0.000142346	0.00301367
	691	0.0477364	-5.86884e-09	1.90408e-09	8.65875e-05	0.296465	-3.43636e-10	0.00020854	0.00277895
	692	0.0482966	-5.72336e-09	1.91016e-09	8.48916e-05	0.273041	-3.06947e-10	0.000304353	0.00256257
	693	0.0483274	-6.0627e-09	1.91677e-09	8.4932e-05	0.251298	-2.6459e-10	0.000444895	0.00236862
	694	0.0478796	-5.58788e-09	1.92411e-09	9.01639e-05	0.230989	0.000468637	0.000594211	0.00219707
	695	0.0472078	-4.95499e-09	1.27706e-05	9.91623e-05	0.211527	0.00213342	0.000695491	0.00204489
	696	0.0464814	0.000156699	7.20054e-05	0.000104978	0.193071	0.00515416	0.000780313	0.00190437
	697	0.0443627	0.00187802	0.000123564	0.00011276	0.176145	0.00954483	0.000896427	0.00177078
	698	0.0407923	0.00544593	0.000186298	0.000121511	0.160884	0.0156176	0.00110668	0.00164065
	699	0.0357573	0.0110972	0.000291578	0.000130435	0.14686	0.0239343	0.00146296	0.00151375
	700	0.0292537	0.0191598	0.00048044	0.000139606	0.13342	0.0349925	0.00204056	0.00139099
	701	0.0208423	0.0301766	0.000801924	0.000149142	0.119596	0.049436	0.00293498	0.00127454
	702	0.00968527	0.0449086	0.00131364	0.000159538	0.104448	0.0679907	0.00426772	0.0011669
	703	-0.00514343	0.0641747	0.002079	0.000169158	0.0869276	0.0913727	0.00618719	0.00106967
	704	-0.0246088	0.0887014	0.00316373	0.000173651	0.0662479	0.119828	0.00890456	0.000979617
	705	-0.0499053	0.119251	0.00461747	0.000173697	0.0416505	0.153212	0.0126404	0.000890851
	706	-0.0820285	0.156321	0.00646333	0.000175552	0.0115973	0.191623	0.017518	0.000802037
	707	-0.119965	0.198671	0.00881055	0.000172976	-0.0254391	0.235086	0.0236365	0.000713483
	708	-0.163639	0.245799	0.011699	0.000165951	-0.0704762	0.283138	0.0311439	0.000623639
	709	-0.212478	0.296798	0.0151807	0.000152714	-0.124015	0.334964	0.0402207	0.000529628
	710	-0.265606	0.350562	0.0192938	0.00013426	-0.186187	0.390052	0.0509631	0.00043834
	711	-0.322459	0.406317	0.0240415	0.000114581	-0.256241	0.447559	0.0634455	0.000354347
	712	-0.382611	0.463379	0.0294263	9.43211e-05	-0.332739	0.506001	0.0777885	0.000277434
	713	-0.445263	0.520933	0.0354472	7.44288e-05	-0.414048	0.563871	0.0940863	0.000208013
	714	-0.50936	0.578176	0.0420767	5.59002e-05	-0.498643	0.620127	0.112373	0.000146931
	715	-0.573468	0.634032	0.0492768	3.93628e-05	-0.584919	0.673929	0.132643	9.52904e-05
	716	-0.635642	0.687021	0.0570231	2.49199e-05	-0.671378	0.724735	0.154825	5.39497e-05
	717	-0.694508	0.736104	0.0652752	1.29891e-05	-0.756736	0.772158	0.178743	2.35383e-05
	718	-0.749486	0.781	0.0739345	3.97612e-06	-0.839574	0.815658	0.204135	5.18601e-06
	719	-0.800503	0.821924	0.0828411	1.04874e-10	-0.917997	0.85462	0.230688	1.04147e-10
	720	-0.847735	0.859092	0.0918022	6.05756e-06	-0.990344	0.888278	0.258077	-5.42877e-15
	721	-0.890571	0.892017	0.10064	2.06208e-05	-1.0567	0.916643	0.285826	-4.06378e-12
	722	-0.92828	0.920325	0.109169	4.44663e-05	-1.11804	0.940855	0.31324	6.83823e-06
	723	-0.960734	0.944057	0.117171	8.08228e-05	-1.17494	0.961748	0.339622	3.34555e-05
	724	-0.98733	0.96272	0.124467	0.000131388	-1.22699	0.97886	0.364419	7.89747e-05
	725	-1.00759	0.975908	0.130923	0.000193737	-1.27244	0.991113	0.387178	0.000139874
	726	-1.02591	0.985485	0.136521	0.000262194	-1.30962	0.998086	0.407439	0.000214636
	727	-1.04751	0.99386	0.141315	0.000326578	-1.33796	1.00002	0.424757	0.000305557
	728	-1.06796	0.999222	0.145179	0.000382825	-1.35765	0.997479	0.438792	0.000414832
	729	-1.08324	0.999999	0.147954	0.000431977	-1.36939	0.99099	0.449313	0.00054219
	730	-1.09418	0.99683	0.149697	0.000461004	-1.37331	0.980661	0.456213	0.000684673
	731	-1.09983	0.989406	0.150427	0.000472929	-1.36845	0.96637	0.459539	0.000839342
	732	-1.10192	0.979112	0.150032	0.00048609	-1.35485	0.94788	0.459491	0.000998742
	733	-1.10059	0.966233	0.148555	0.00050296	-1.33361	0.925387	0.456293	0.00115061
	734	-1.09368	0.949445	0.146164	0.000517257	-1.30542	0.899739	0.450138	0.00129658
	735	-1.08093	0.92858	0.142969	0.000528907	-1.27064	0.871686	0.441253	0.00143876
	736	-1.05805	0.901805	0.139083	0.000528855	-1.22952	0.841171	0.430044	0.00157189
	737	-1.02094	0.86742	0.134588	0.000511081	-1.18328	0.808384	0.416989	0.00168697
	738	-0.978161	0.830604	0.12946	0.000496694	-1.13372	0.773905	0.402434	0.00177938
	739	-0.937199	0.795642	0.123763	0.000500459	-1.08209	0.738364	0.386634	0.00185033
	740	-0.895635	0.760548	0.117692	0.000519645	-1.02972	0.702885	0.369806	0.00190601
	741	-0.853131	0.724893	0.111447	0.000544245	-0.977559	0.668012	0.352247	0.00194915
	742	-0.808085	0.687516	0.105286	0.00055602	-0.925176	0.633306	0.334322	0.00197671
	743	-0.761238	0.648831	0.0992912	0.000553407	-0.871509	0.598233	0.316359	0.0019854
	744	-0.71762	0.612521	0.0933732	0.000546244	-0.817399	0.563222	0.298689	0.00197462
	745	-0.678059	0.57917	0.0876301	0.000529127	-0.765665	0.52963	0.281661	0.00194883
	746	-0.64346	0.549686	0.0821833	0.000512976	-0.719334	0.49924	0.265799	0.00191729
	747	-0.61805	0.52792	0.0774177	0.00052325	-0.681285	0.474272	0.252315	0.00188858
	748	-0.598325	0.511117	0.0737723	0.000539089	-0.651896	0.455301	0.241817	0.00186762
	749	-0.581187	0.496715	0.0715178	0.000536785	-0.631904	0.442806	0.234649	0.00185648
	750	-0.57115	0.488415	0.0704506	0.000531296	-0.621962	0.436823	0.231032	0.00185211

## Sheet: c
PSI		PSI-IsiA
Time (ps)	fluorescnece	Time (ps)	fluorescence
-0.8905	0.00527827	-0.5588	-0.00596312
-0.857167	-0.00398185	-0.525467	-0.00297824
-0.823833	0.0154644	-0.492133	0.000338286
-0.7905	-0.00212983	-0.4588	0.00862961
-0.757167	0.00898231	-0.425467	0.00697135
-0.723834	-0.0076859	-0.392134	-0.00264659
-0.6905	-0.00398185	-0.3588	0.00962457
-0.657167	-0.00212983	-0.325467	0.0132728
-0.623834	-0.01602	-0.292134	0.00663969
-0.5905	-0.00583387	-0.2588	0.00531308
-0.557167	0.0145384	-0.225467	6.63306e-06
-0.523834	-0.00583387	-0.192134	0.0298554
-0.4905	0.00990833	-0.1588	0.0434532
-0.457167	0.00527827	-0.125467	0.0759552
-0.423834	0.0275025	-0.0921338	0.140296
-0.3905	0.00713029	-0.0588005	0.225531
-0.357167	-0.00120382	-0.0254672	0.332323
-0.323834	-0.00861191	0.0078661	0.45006
-0.290501	0.00435225	0.0411994	0.556189
-0.257167	0.00250023	0.0745327	0.652368
-0.223834	-0.00953792	0.107866	0.767452
-0.190501	0.0404667	0.141199	0.824164
-0.157167	0.0460228	0.174533	0.886515
-0.123834	0.131216	0.207866	0.889832
-0.0905008	0.146032	0.241199	0.970755
-0.0571675	0.250671	0.274532	1.01254
-0.0238342	0.338642	0.307866	0.953841
0.0094991	0.513659	0.341199	0.980041
0.0428324	0.648856	0.374532	0.988001
0.0761657	0.73868	0.407866	1.04902
0.109499	0.831281	0.441199	0.964785
0.142832	0.884989	0.474532	1.00027
0.176166	0.957218	0.507866	1.02282
0.209499	0.999815	0.541199	0.979378
0.242832	0.96833	0.574532	0.996955
0.276165	0.96833	0.607866	0.99596
0.309499	0.987777	0.641199	0.991649
0.342832	1.01556	0.674532	1.01851
0.376165	1.03871	0.707865	0.991649
0.409499	1.00444	0.741199	0.969428
0.442832	0.946106	0.774532	0.995297
0.476165	0.982221	0.807865	0.925318
0.509499	0.934994	0.841199	1.00657
0.542832	0.975738	0.874532	0.962132
0.576165	0.984073	0.907865	0.924323
0.609499	0.980368	0.941199	0.971086
0.642832	0.981295	0.974532	0.981036
0.676165	0.962774	1.00787	0.969097
0.709498	0.980368	1.0412	0.952846
0.742832	0.973886	1.07453	0.954504
0.776165	0.978516	1.10786	0.931951
0.809498	0.923882	1.1412	0.964453
0.842832	0.995185	1.17453	0.922997
0.876165	0.94055	1.20786	0.905088
0.909498	0.944254	1.2412	0.932283
0.942832	0.889619	1.27453	0.921007
0.976165	0.874803	1.30786	0.914374
1.0095	0.895176	1.3412	0.921007
1.04283	0.866469	1.37453	0.893811
1.07616	0.878507	1.40786	0.889168
1.1095	0.884989	1.4412	0.915369
1.14283	0.884989	1.47453	0.904424
1.17616	0.927586	1.50786	0.88552
1.2095	0.839615	1.5412	0.952514
1.24283	0.848875	1.57453	0.89746
1.27616	0.805352	1.60786	0.884525
1.3095	0.890545	1.6412	0.888505
1.34283	0.852579	1.67453	0.906083
1.37616	0.793314	1.70786	0.859319
1.4095	0.809982	1.7412	0.904756
1.44283	0.801648	1.77453	0.885188
1.47616	0.861839	1.80786	0.879219
1.5095	0.801648	1.8412	0.880545
1.54283	0.799796	1.87453	0.837762
1.57616	0.838689	1.90786	0.893811
1.6095	0.815538	1.9412	0.880214
1.64283	0.773868	1.97453	0.847712
1.67616	0.793314	2.00786	0.862304
1.7095	0.760904	2.0412	0.876234
1.74283	0.76646	2.07453	0.865621
1.77616	0.78498	2.10786	0.855671
1.8095	0.759052	2.1412	0.836767
1.84283	0.736827	2.17453	0.829139
1.87616	0.704417	2.20786	0.859651
1.9095	0.710899	2.2412	0.794315
1.94283	0.765534	2.27453	0.806587
1.97616	0.742384	2.30786	0.79531
2.0095	0.702565	2.3412	0.810566
2.04283	0.744236	2.37453	0.850033
2.07616	0.727567	2.40786	0.830134
2.1095	0.744236	2.4412	0.824828
2.14283	0.690527	2.47453	0.807913
2.17616	0.7572	2.50786	0.796305
2.2095	0.705343	2.5412	0.808577
2.24283	0.722937	2.57453	0.825159
2.27616	0.723863	2.60786	0.833119
2.3095	0.668303	2.6412	0.79531
2.34283	0.693305	2.67453	0.797632
2.37616	0.682193	2.70786	0.774748
2.4095	0.725715	2.7412	0.801612
2.44283	0.667377	2.77453	0.793321
2.47616	0.678489	2.80786	0.764467
2.5095	0.697935	2.8412	0.820184
2.54283	0.678489	2.87453	0.796305
2.57616	0.641448	2.90786	0.767452
2.6095	0.628484	2.9412	0.787682
2.64283	0.65256	2.97453	0.789341
2.67616	0.634966	3.00786	0.774748
2.7095	0.594222	3.0412	0.749542
2.74283	0.681267	3.07453	0.76314
2.77616	0.600704	3.10786	0.771763
2.8095	0.605334	3.1412	0.790667
2.84283	0.623854	3.17453	0.770436
2.87616	0.62015	3.20786	0.753522
2.9095	0.612742	3.2412	0.762808
2.94283	0.657191	3.27453	0.783371
2.97616	0.612742	3.30786	0.751864
3.0095	0.62478	3.3412	0.739261
3.04283	0.609038	3.37453	0.761482
3.07616	0.593296	3.40786	0.726327
3.1095	0.622002	3.4412	0.719694
3.14283	0.589592	3.47453	0.772426
3.17616	0.547921	3.50786	0.745562
3.2095	0.554403	3.5412	0.73097
3.24283	0.593296	3.57453	0.742246
3.27616	0.581258	3.60786	0.747221
3.3095	0.609964	3.6412	0.734286
3.34283	0.591444	3.67453	0.722678
3.37616	0.59237	3.70786	0.72699
3.4095	0.574775	3.7412	0.705101
3.44283	0.552551	3.77453	0.707422
3.47616	0.590518	3.80786	0.724337
3.5095	0.585888	3.8412	0.737271
3.54283	0.523845	3.87453	0.729311
3.57616	0.584962	3.90786	0.719362
3.6095	0.574775	3.9412	0.688518
3.64283	0.572923	3.97453	0.731965
3.67616	0.562737	4.00786	0.703443
3.7095	0.564589	4.0412	0.718367
3.74283	0.565515	4.07453	0.677242
3.77616	0.542365	4.10786	0.714387
3.8095	0.515511	4.1412	0.64872
3.84283	0.522919	4.17453	0.689513
3.87616	0.538661	4.20786	0.709744
3.9095	0.558107	4.2412	0.69482
3.94283	0.534957	4.27453	0.71704
3.97616	0.559959	4.30786	0.705432
4.0095	0.540513	4.3412	0.708749
4.04283	0.496064	4.37453	0.706427
4.07616	0.527549	4.40786	0.665302
4.1095	0.505325	4.4412	0.687523
4.14283	0.484952	4.47453	0.655021
4.17616	0.485878	4.50786	0.670609
4.2095	0.503473	4.54119	0.713724
4.24283	0.509955	4.57453	0.665966
4.27616	0.498843	4.60786	0.663976
4.30949	0.506251	4.64119	0.669614
4.34283	0.559959	4.67453	0.67492
4.37616	0.493286	4.70786	0.665302
4.40949	0.484952	4.74119	0.67492
4.44283	0.548847	4.77453	0.675252
4.47616	0.47384	4.80786	0.681885
4.50949	0.45995	4.84119	0.670609
4.54283	0.496064	4.87453	0.65469
4.57616	0.499769	4.90786	0.660328
4.60949	0.484026	4.94119	0.642087
4.64283	0.45995	4.97453	0.665634
4.67616	0.509029	5.00786	0.659996
4.70949	0.477544	5.04119	0.630479
4.74283	0.525697	5.07453	0.631142
4.77616	0.477544	5.10786	0.64474
4.80949	0.484026	5.14119	0.64872
4.84283	0.491434	5.17453	0.680558
4.87616	0.480322	5.20786	0.605937
4.90949	0.495138	5.24119	0.653695
4.94283	0.484952	5.27453	0.643745
4.97616	0.421984	5.30786	0.649715
5.00949	0.45532	5.34119	0.621524
5.04283	0.437726	5.37453	0.603615
5.07616	0.45995	5.40786	0.64474
5.10949	0.44606	5.44119	0.61058
5.14283	0.471062	5.47453	0.605937
5.17616	0.466432	5.50786	0.604942
5.20949	0.405315	5.54119	0.635785
5.24283	0.48773	5.57453	0.643745
5.27616	0.491434	5.60786	0.615555
5.30949	0.438652	5.64119	0.61456
5.34283	0.419205	5.67453	0.637112
5.37616	0.442356	5.70786	0.609585
5.40949	0.416427	5.74119	0.629484
5.44283	0.45069	5.77453	0.620861
5.47616	0.434022	5.80786	0.597977
5.50949	0.391425	5.84119	0.592339
5.54283	0.42754	5.87453	0.597977
5.57616	0.44143	5.90786	0.609585
5.60949	0.412723	5.94119	0.622851
5.64283	0.405315	5.97453	0.583053
5.67616	0.43217	6.00786	0.616881
5.70949	0.423836	6.04119	0.599635
5.74283	0.44606	6.07453	0.614891
5.77616	0.394203	6.10786	0.577414
5.80949	0.418279	6.14119	0.593997
5.84283	0.421058	6.17453	0.601625
5.87616	0.468284	6.20786	0.586369
5.90949	0.419205	6.24119	0.581726
5.94283	0.366423	6.27453	0.567133
5.97616	0.402537	6.30786	0.554199
6.00949	0.359941	6.34119	0.577746
6.04283	0.389573	6.37453	0.576088
6.07616	0.413649	6.40786	0.595987
6.10949	0.374757	6.44119	0.593997
6.14283	0.396981	6.47453	0.577746
6.17616	0.418279	6.50786	0.589686
6.20949	0.381239	6.54119	0.589354
6.24283	0.401611	6.57453	0.61257
6.27616	0.382165	6.60786	0.592339
6.30949	0.403463	6.64119	0.597977
6.34283	0.403463	6.67453	0.575756
6.37616	0.373831	6.70786	0.581726
6.40949	0.371979	6.74119	0.530983
6.44283	0.406241	6.77453	0.560832
6.47616	0.378461	6.80786	0.577746
6.50949	0.394203	6.84119	0.589686
6.54283	0.319196	6.87453	0.549556
6.57616	0.380313	6.90786	0.55851
6.60949	0.369201	6.94119	0.565143
6.64283	0.374757	6.97453	0.557515
6.67616	0.337716	7.00786	0.537284
6.70949	0.378461	7.04119	0.565143
6.74283	0.363645	7.07453	0.5343
6.77616	0.357163	7.10786	0.584711
6.80949	0.352533	7.14119	0.568791
6.84283	0.373831	7.17453	0.55652
6.87616	0.356237	7.20786	0.542259
6.90949	0.358089	7.24119	0.549887
6.94283	0.367349	7.27453	0.559837
6.97616	0.361793	7.30786	0.5605
7.00949	0.352533	7.34119	0.519707
7.04283	0.369201	7.37453	0.557847
7.07616	0.373831	7.40786	0.546239
7.10949	0.338642	7.44119	0.550882
7.14283	0.370127	7.47453	0.555194
7.17616	0.380313	7.50786	0.558842
7.20949	0.3229	7.54119	0.573103
7.24283	0.33679	7.57453	0.523355
7.27616	0.352533	7.60786	0.539938
7.30949	0.335864	7.64119	0.548561
7.34282	0.370127	7.67453	0.539606
7.37616	0.377535	7.70786	0.53231
7.40949	0.347903	7.74119	0.55652
7.44282	0.342347	7.77453	0.53231
7.47616	0.315492	7.80786	0.530651
7.50949	0.365497	7.84119	0.517717
7.54282	0.375683	7.87453	0.531978
7.57616	0.309936	7.90786	0.523687
7.60949	0.357163	7.94119	0.530651
7.64282	0.342347	7.97452	0.519375
7.67616	0.360867	8.00786	0.502129
7.70949	0.358089	8.04119	0.5343
7.74282	0.354385	8.07452	0.526008
7.77616	0.365497	8.10786	0.505114
7.80949	0.291416	8.14119	0.522028
7.84282	0.339568	8.17452	0.501466
7.87616	0.329382	8.20786	0.509757
7.90949	0.359941	8.24119	0.521365
7.94282	0.321048	8.27452	0.51241
7.97616	0.3229	8.30786	0.51241
8.00949	0.346977	8.34119	0.519375
8.04282	0.360867	8.37452	0.511747
8.07616	0.372905	8.40786	0.502129
8.10949	0.350681	8.44119	0.487536
8.14282	0.308084	8.47452	0.506441
8.17616	0.29512	8.50786	0.500803
8.20949	0.321974	8.54119	0.497486
8.24282	0.351607	8.57452	0.52634
8.27616	0.293268	8.60786	0.527003
8.30949	0.307158	8.64119	0.498481
8.34282	0.342347	8.67452	0.492843
8.37616	0.31827	8.70786	0.511084
8.40949	0.320122	8.74119	0.485215
8.44282	0.294194	8.77452	0.498149
8.47616	0.315492	8.80786	0.509094
8.50949	0.347903	8.84119	0.526672
8.54282	0.28586	8.87452	0.495165
8.57616	0.337716	8.90786	0.455698
8.60949	0.340495	8.94119	0.499144
8.64282	0.317344	8.97452	0.477255
8.67616	0.282156	9.00786	0.474602
8.70949	0.311788	9.04119	0.505446
8.74282	0.307158	9.07452	0.504451
8.77616	0.303454	9.10786	0.488863
8.80949	0.29512	9.14119	0.480903
8.84282	0.317344	9.17452	0.492511
8.87616	0.286786	9.20786	0.48422
8.90949	0.298824	9.24119	0.493175
8.94282	0.349755	9.27452	0.453376
8.97616	0.317344	9.30786	0.443427
9.00949	0.259931	9.34119	0.48223
9.04282	0.351607	9.37452	0.477919
9.07616	0.282156	9.40786	0.470954
9.10949	0.311788	9.44119	0.469959
